# Supplementary material for: Hormonal contraception increases the risk of psychotropic drug use in adolescent girls but not in adults: A pharmacoepidemiological study on 800 000 Swedish women
Source: PLoS One. 2018 Mar 22;13(3):e0194773. doi: 10.1371/journal.pone.0194773 (PMC5864056; doi:10.1371/journal.pone.0194773)
Supplement: S3 Table — Sensitivity analysis excluding women with certain diagnosis. Odds ratios (OR) with 95% confidence intervals (CI) for the use of hormonal contraceptives (HC) (ATC G02BA, G02BB, G03AA, G03AB, G03AC) and use of psychotropic drugs (ATC N05B, N05C, N06A) within a one-year follow-up after baseline (2010–2011) in 815 662 Swedish women. A sensitivity analysis excluding women with different illnesses (delivery: ICD-10 O80-84, pregnancy and delivery complications: ICD-10 O00-O99, menstrual disturbances; ICD-10: N80 and/or N91- 94, endocrine disorders, epilepsy and migraine, malignant disorders, thrombosis or disorders of the female genital tract: E00E3, G40G43, C00C97, I80, I82, I26 and/or N70N98). Both crude and adjusted values shown. Adjustments were made for age, family income, educational level and health care utilization. (XLSX) [file pone.0194773.s003.xlsx]

## Sheet: S1 Sensitivity analysis
S1 Supplementary Table. Sensitivity analysis excluding women with certaion diagnosis.
Odds ratios (OR) with 95% confidence intervals (CI) for the use of hormonal contraceptives (HC) (ATC G02BA, G02BB, G03AA, G03AB, G03AC) and use of psychotropic drugs (ATC N05B, N05C, N06A) within a one-year follow-up after baseline (2010-2011) in 815 662 Swedish women. A sensitivity analysis excluding women with different illnesses (delivery: ICD-10 O80-84, pregnancy and delivery complications: I…
																																					Women with endocrine disorders, epilepsy and migraine, malignant disorders, thrombosis or disorders of the female genital tract during follow-up excluded (ICD-10 E00E3, G40G43, C00C97, I80,I82, I26 and/or N70N94)
	Women with a delivery during follow-up excluded (ICD-10 O80-O84), not adjusted for diagnosis												Women with a pregnancy complication during follow-up excluded (ICD-10 O00-O99)												Women with menstrual disturbances during follow-up excluded (ICD-10 N80 and/or N91-94)																								Women with a pregnancy complication during four years before baseline excluded (ICD-10 O00-O99)
	crude					adjusted							crude					adjusted							crude					adjusted							crude					adjusted							crude
	Age category	OR	95% CI			Age category		OR	95% CI				Age category	OR	95% CI			Age category		OR	95% CI				Age category	OR	95% CI			Age category		OR	95% CI				Age category	OR	95% CI			Age category		OR	95% CI				Age category
			Lower	Upper					Lower	Upper					Lower	Upper					Lower	Upper					Lower	Upper					Lower	Upper					Lower	Upper					Lower	Upper
	12-14	4.793	4.269	5.38		12-14	HC use	3.545	3.123	4.024			12-14	4.805	4.281	5.394		12-14	HC use	3.555	3.133	4.035			12-14	4.742	4.215	5.336		12-14	HC use	3.506	3.081	3.988			12-14	4.844	4.284	5.477		12-14	HC use	3.509	3.069	4.012			12-14
							Low education	1.128	1.010	1.259									Low education	1.128	1.011	1.259									Low education	1.137	1.017	1.270									Low education	1.129	1.005	1.267
	15-17	1.853	1.733	1.982			Low income	1.084	0.914	1.286			15-17	1.846	1.726	1.975			Low income	1.085	0.915	1.287			15-17	1.850	1.728	1.980			Low income	1.074	0.904	1.276			15-17	1.834	1.709	1.967			Low income	1.067	0.893	1.275			15-17
							Medium income	0.904	0.756	1.082									Medium income	0.905	0.756	1.082									Medium income	0.896	0.748	1.073									Medium income	0.862	0.714	1.040
	18-20	1.215	1.141	1.293			Hospitalization	1.515	1.301	1.763			18-20	1.214	1.139	1.293			Hospitalization	1.516	1.302	1.765			18-20	1.204	1.130	1.283			Hospitalization	1.480	1.267	1.729			18-20	1.214	1.137	1.297			Hospitalization	1.343	1.130	1.596			18-20
							Out patient visit	1.662	1.485	1.861									Out patient visit	1.663	1.485	1.862									Out patient visit	1.654	1.476	1.853									Out patient visit	1.591	1.416	1.787
	21-25	1.013	0.967	1.060			Age continuous	1.352	1.258	1.452			21-25	0.978	0.933	1.026			Age continuous	1.352	1.258	1.452			21-25	1.008	0.962	1.056			Age continuous	1.357	1.262	1.459			21-25	1.003	0.955	1.054			Age continuous	1.415	1.311	1.527			21-25
	26-30	1.147	1.094	1.202		15-17	HC use	1.684	1.571	1.804			26-30	1.055	1.004	1.108		15-17	HC use	1.679	1.566	1.800			26-30	1.147	1.093	1.203		15-17	HC use	1.680	1.567	1.802			26-30	1.143	1.086	1.203		15-17	HC use	1.673	1.556	1.798			26-30
							Low education	1.048	0.979	1.123									Low education	1.044	0.975	1.118									Low education	1.041	0.972	1.116									Low education	1.023	0.952	1.099
							Low income	1.313	1.182	1.458									Low income	1.307	1.176	1.451									Low income	1.304	1.172	1.450									Low income	1.289	1.156	1.438
							Medium income	1.008	0.904	1.125									Medium income	1.006	0.902	1.122									Medium income	1.010	0.905	1.128									Medium income	0.982	0.876	1.100
							Hospitalization	1.489	1.358	1.633									Hospitalization	1.485	1.353	1.629									Hospitalization	1.509	1.375	1.656									Hospitalization	1.481	1.341	1.636
							Out patient visit	1.563	1.456	1.678									Out patient visit	1.566	1.458	1.681									Out patient visit	1.550	1.443	1.665									Out patient visit	1.516	1.409	1.632
							Age continuous	1.159	1.112	1.209									Age continuous	1.157	1.110	1.207									Age continuous	1.163	1.115	1.213									Age continuous	1.164	1.114	1.216
						18-20	HC use	1.194	1.120	1.272								18-20	HC use	1.185	1.111	1.264								18-20	HC use	1.183	1.110	1.262								18-20	HC use	1.194	1.117	1.277
							Low education	1.069	1.006	1.137									Low education	1.079	1.015	1.148									Low education	1.069	1.004	1.137									Low education	1.061	0.995	1.132
							Low income	1.388	1.275	1.512									Low income	1.386	1.272	1.510									Low income	1.369	1.256	1.492									Low income	1.378	1.260	1.507
							Medium income	1.038	0.950	1.134									Medium income	1.039	0.951	1.136									Medium income	1.030	0.942	1.127									Medium income	1.033	0.941	1.133
							Hospitalization	1.387	1.288	1.494									Hospitalization	1.392	1.291	1.501									Hospitalization	1.362	1.263	1.470									Hospitalization	1.345	1.242	1.458
							Out patient visit	1.686	1.579	1.799									Out patient visit	1.679	1.573	1.792									Out patient visit	1.676	1.569	1.790									Out patient visit	1.663	1.554	1.779
							Age continuous	1.025	0.990	1.062									Age continuous	1.026	0.991	1.063									Age continuous	1.027	0.992	1.064									Age continuous	1.023	0.986	1.062
						21-25	HC use	1.039	0.991	1.088								21-25	HC use	0.989	0.943	1.038								21-25	HC use	1.033	0.985	1.083								21-25	HC use	1.025	0.975	1.078
							Low education	1.314	1.254	1.377									Low education	1.341	1.279	1.406									Low education	1.314	1.253	1.378									Low education	1.321	1.257	1.389
							Low income	1.271	1.197	1.351									Low income	1.260	1.185	1.340									Low income	1.268	1.192	1.348									Low income	1.267	1.188	1.352
							Medium income	1.028	0.967	1.094									Medium income	1.017	0.956	1.083									Medium income	1.027	0.965	1.093									Medium income	1.024	0.959	1.094
							Hospitalization	1.109	1.051	1.17									Hospitalization	1.112	1.052	1.176									Hospitalization	1.095	1.037	1.157									Hospitalization	1.074	1.013	1.140
							Out patient visit	1.610	1.528	1.697									Out patient visit	1.625	1.541	1.714									Out patient visit	1.604	1.521	1.692									Out patient visit	1.560	1.476	1.648
							Age continuous	1.028	1.011	1.044									Age continuous	1.033	1.016	1.050									Age continuous	1.024	1.008	1.041									Age continuous	1.023	1.005	1.041
						26-30	HC use	1.169	1.114	1.226								26-30	HC use	1.071	1.019	1.125								26-30	HC use	1.168	1.113	1.226								26-30	HC use	1.162	1.104	1.224
							Low education	1.380	1.314	1.449									Low education	1.374	1.307	1.445									Low education	1.376	1.310	1.446									Low education	1.378	1.307	1.452
							Low income	1.266	1.190	1.347									Low income	1.218	1.142	1.299									Low income	1.247	1.171	1.328									Low income	1.234	1.154	1.319
							Medium income	1.110	1.047	1.176									Medium income	1.081	1.018	1.149									Medium income	1.097	1.034	1.164									Medium income	1.097	1.030	1.168
							Hospitalization	0.871	0.827	0.917									Hospitalization	0.874	0.829	0.923									Hospitalization	0.870	0.826	0.917									Hospitalization	0.835	0.789	0.883
							Out patient visit	1.592	1.501	1.688									Out patient visit	1.624	1.529	1.724									Out patient visit	1.569	1.479	1.665									Out patient visit	1.535	1.444	1.632
							Age continuous	1.015	0.998	1.033									Age continuous	1.017	0.999	1.035									Age continuous	1.016	0.999	1.034									Age continuous	1.016	0.998	1.035
[truncated: 26 more columns]
